# Supplementary material for: Endosymbiont diversity among sibling weevil species competing for the same resource
Source: BMC Evol Biol. 2013 Feb 4;13:28. doi: 10.1186/1471-2148-13-28 (PMC3623666; doi:10.1186/1471-2148-13-28)
Supplement: Additional file 1 — Identification of the clones sequenced in the four weevil species. To identify the endosymbiotic diversity, clones were sequenced in adult females belonging to the four weevil species and live-trapped in two sites (see Methods). We described the best hit blast of each clone and the ratio of the number of similar nucleotides to the total number of nucleotides (called Identities). [file 1471-2148-13-28-S1.xlsx]

## Sheet: Feuil1
Host	Number of ovaries	Proportion of screened clones		Best Hit Blast	Identities		Nomenclature
C. elephas	24	115/130		Candidatus Curculioniphilus	1176/1210		Curculioniphilus
Site 1				Endosymbiont of Curculio sikkimensis
				AB559926
		7/130		Spiroplasma sp.	1201/1224		Spiroplasma
				Endosymbiont of Curculio albovittatus
				AY569829
		5/130		Rickettsia sp.	778/834		Rickettsia
				Endosymbiont of Curculio aino
				AB604674
		3/130		Xenorhabdus nematophila	1187/1232		Xenorhabdus
				entomopathogenic bacteria
				GU293145
C. elephas	16	166/170		Candidatus Curculioniphilus	1450/1472		Curculioniphilus
Site 2				Endosymbiont of Curculio dentipes
				AB507714
		3/170		Spiroplasma sp.	1201/1224		Spiroplasma
				Endosymbiont of Curculio albovittatus
				AY569829
		1/170		Sodalis sp.	1183/1210		Sodalis
				Endosymbiont of Curculio sikkimensis
				AB559929
C. glandium	10	126/173		Candidatus Curculioniphilus	1441/1467		Curculioniphilus
Site 1				Endosymbiont of Curculio cameliae
				AB507716
		38/173		Wolbachia sp.	1225/1243		Wolbachia
				Endosymbiont of Diabrotica l.
				AY007547
		6/173		Serratia sp. N-78b	1225/1244		Serratia
				Oak pathogen
				EF534572
		3/173		Spiroplasma sp.	1204/1232		Spiroplasma
				Endosymbiont of Anisosticta sp.
				AM087471
C. glandium	10	141/176		Candidatus Curculioniphilus	1178/1212		Curculioniphilus
Site 2				Endosymbiont of Curculio cameliae
				AB507716
		23/176		Wolbachia sp.	1200/1227		Wolbachia
				Endosymbiont of Diabrotica l.
				AY007547
		12/176		Rickettsia sp.	1199/1225		Rickettsia
				Endosymbiont of Kytorhinus sharpianus
				AB021128
C. pellitus	10	153/198		Candidatus Curculioniphilus	1195/1225		Curculioniphilus
Site 1				Endosymbiont of Curculio dentipes
				AB507714
		42/198		Wolbachia sp.	1204/1238		Wolbachia
				Endosymbiont of Myrmeleon m.
				DQ068876
		2/198		Brevundimonas sp.	1224/1242		Brevundimonas
				Environmental sample
				HM066326
		1/198		Erwinia sp.	1189/1230		Erwinia
				Aphid pathogen
				HE575587
C. pellitus	5	166/173		Candidatus Curculioniphilus	1453/1474		Curculioniphilus
Site 2				Endosymbiont of Curculio dentipes
				AB507714
		6/173		Wolbachia sp.	914/922		Wolbachia
				Endosymbiont of Myrmeleon m.
				DQ068901
		1/173		Escherichia coli	1197/1224		Escherichia
				str. K-12
				AP012306
C. venosus	10	107/166		Candidatus Curculioniphilus	1158/1204		Curculioniphilus
Site 1				Endosymbiont of Curculio dentipes
				AB507714
		54/166		Rickettsia sp.	1410/1421		Rickettsia
				Endosymbiont of Kytorhinus sharpianus
				AB021128
		4/166		Wolbachia sp.	371/375		Wolbachia
				Endosymbiont of Curculio hachijoensis
				AB604661
		1/166		Klebsiella sp.	1190/1243		Klebsiella
				Mitgut bacteria of Culex sp.
				JN644536
C. venosus	10	67/172		Candidatus Curculioniphilus	1449/1472		Curculioniphilus
Site 2				Endosymbiont of Curculio robustus
				AB507715
		103/172		Rickettsia sp.	1410/1421		Rickettsia
				Endosymbiont of Kytorhinus sharpianus
				AB021128
		1/172		Wolbachia sp.	332/378		Wolbachia
				Endosymbiont of Koreoculio minutissimus
				AB604664
		1/172		Escherichia coli	1213/1235		Escherichia
				str. K-12
				AP012306
